# Supplementary material for: Ecologo-Geographic Distribution Patterns of the Italian Locust Calliptamus italicus (Linnaeus) (Orthoptera: Acrididae) in the Easternmost Part of Its Range
Source: Insects. 2025 Feb 14;16(2):211. doi: 10.3390/insects16020211 (PMC11856713; doi:10.3390/insects16020211)
Supplement: Supplementary file 1 [file insects-16-00211-s001.zip]

Archive with 2 entries (1 files):
- insects-3461609 Supplementary/
- insects-3461609 Supplementary/S1_Geographic_coordinates_of_known_records_of_Calliptamus_italicus_east.xlsx
