# Supplementary material for: Ecologo-Geographic Distribution Patterns of the Italian Locust Calliptamus italicus (Linnaeus) (Orthoptera: Acrididae) in the Easternmost Part of Its Range
Source: Insects. 2025 Feb 14;16(2):211. doi: 10.3390/insects16020211 (PMC11856713; doi:10.3390/insects16020211)
Supplement: Supplementary file 1 [file insects-16-00211-s001.zip › insects-3461609 Supplementary/S1_Geographic_coordinates_of_known_records_of_Calliptamus_italicus_east.xlsx]

## Sheet: всё
North	East
before 1961
42.69	74.68
42.75	74.67
42.81	93.55
42.86	74.45
42.92	74.66
43.02	74.71
43.28	79.63
43.36	79.61
43.64	92.90
43.88	81.41
44.00	89.63
44.01	87.24
44.14	87.99
44.41	84.67
44.87	82.72
44.95	78.43
45.91	83.61
46.15	80.97
46.47	82.81
46.95	82.62
47.35	69.24
47.45	84.87
47.65	84.93
47.77	84.15
47.80	88.09
48.17	70.08
48.28	69.67
48.55	70.62
48.58	83.45
48.65	70.77
48.67	71.65
48.76	71.59
48.77	82.68
48.87	72.50
48.88	72.41
48.91	72.52
48.93	83.16
48.99	83.36
49.02	83.61
49.16	84.21
49.19	84.33
49.22	84.50
49.41	75.51
49.46	83.66
49.51	75.91
49.53	83.67
49.62	83.61
49.71	72.06
49.74	71.74
49.74	73.22
49.75	71.74
49.83	76.62
49.97	74.04
50.02	74.58
50.06	74.29
50.07	74.30
50.34	83.51
50.38	80.20
50.43	79.97
50.45	80.23
50.45	79.85
50.46	71.46
50.53	79.27
50.62	79.28
50.65	80.47
50.69	79.32
50.79	75.70
50.90	79.51
50.94	80.10
50.96	79.40
50.98	80.13
51.05	80.18
51.05	81.03
51.07	71.48
51.13	71.43
51.13	79.52
51.17	79.97
51.18	81.44
51.20	81.18
51.27	81.10
51.47	77.78
51.52	80.35
51.82	68.40
52.12	79.32
52.27	79.17
52.32	76.96
52.39	85.67
52.40	85.13
52.50	76.82
52.58	78.03
53.08	82.33
53.37	75.55
53.57	82.40
54.25	76.59
54.62	72.59
54.71	76.51
1961-1997
38.65	71.98
38.66	71.98
38.66	71.97
38.67	71.98
39.35	71.56
39.90	71.30
39.92	71.41
39.95	71.30
39.96	71.39
39.97	71.40
41.12	72.87
41.33	72.91
41.34	72.94
41.34	72.95
41.35	72.88
41.36	72.87
41.37	72.93
42.64	74.26
42.65	74.23
42.66	74.21
43.03	74.47
43.17	77.80
43.29	75.79
43.31	79.53
43.35	74.99
43.35	75.74
43.36	75.03
43.46	75.78
43.62	75.20
43.64	80.41
44.18	78.61
44.19	78.52
44.23	77.71
44.36	78.23
44.43	81.05
45.39	81.32
45.51	80.65
45.52	80.72
45.53	77.65
45.53	80.75
45.54	80.57
45.73	81.31
45.75	81.30
45.79	81.32
46.11	79.52
46.20	79.20
46.38	82.25
46.95	82.09
46.97	82.37
47.02	80.35
47.10	82.20
47.42	82.85
47.79	81.27
47.80	81.27
47.80	81.26
47.81	81.25
47.88	80.11
47.89	81.20
47.95	85.07
48.13	85.19
48.17	85.06
48.21	85.09
48.38	84.46
48.40	84.57
48.60	83.59
48.60	84.86
48.65	83.63
48.82	83.41
49.10	81.09
49.18	81.21
49.18	85.30
49.49	84.09
49.59	84.19
49.71	80.81
49.73	83.32
50.10	73.39
50.27	83.08
50.47	80.27
50.72	75.59
50.72	73.61
50.97	79.35
51.50	77.78
51.80	72.88
51.88	77.38
51.91	77.07
52.17	77.45
52.17	77.05
52.48	80.45
52.53	80.48
52.57	79.05
52.85	78.57
53.03	76.23
53.10	75.92
53.17	76.17
53.22	75.73
53.28	75.54
53.35	78.28
53.37	83.63
53.62	79.57
53.70	77.83
53.73	77.87
53.85	80.42
53.90	80.58
54.15	74.83
1998-2022
43.03	79.99
43.05	78.41
43.08	79.66
43.09	79.66
43.22	78.85
43.26	77.48
43.31	79.53
43.33	87.65
43.35	79.69
43.37	93.30
43.40	87.22
43.40	76.59
43.41	76.61
43.41	76.66
43.42	76.59
43.43	80.36
43.44	79.84
43.48	87.30
43.52	87.32
43.62	78.28
43.67	78.57
43.72	77.25
43.73	76.19
43.78	80.33
43.90	78.55
43.93	86.15
44.00	81.33
44.02	88.15
44.10	76.97
44.17	76.96
44.36	79.87
44.37	79.90
44.52	79.95
44.56	79.86
44.58	79.86
44.60	81.58
44.67	81.27
44.91	78.24
45.03	78.21
45.16	78.48
45.26	80.15
45.36	78.62
45.40	79.45
45.42	77.73
45.48	80.52
45.58	82.05
45.63	82.83
45.65	80.89
45.79	81.40
45.81	81.57
45.82	78.98
45.85	78.73
45.94	78.48
46.11	79.52
46.15	80.94
46.17	80.91
46.17	80.98
46.20	81.05
46.25	80.93
46.25	81.07
46.31	81.12
46.32	81.00
46.32	81.03
46.35	81.30
46.35	83.60
46.37	81.19
46.43	81.43
46.45	81.48
46.47	80.90
46.48	80.85
47.27	80.66
47.42	85.73
47.71	74.29
47.89	80.43
47.90	80.21
48.10	85.18
48.10	86.31
48.24	72.63
48.24	72.65
48.47	74.84
48.55	70.94
48.62	66.98
48.62	66.99
48.94	72.95
49.19	85.64
49.57	81.11
49.67	84.33
49.72	84.28
50.03	80.11
50.40	76.17
50.42	76.19
50.45	69.49
50.46	69.68
50.47	69.44
50.48	73.30
50.48	69.54
50.48	69.57
50.48	69.58
50.51	69.59
50.51	69.54
50.53	69.67
50.53	70.04
50.57	68.97
50.71	71.25
50.71	79.75
50.72	69.39
50.72	69.60
50.74	78.49
50.75	78.57
50.75	75.64
50.75	75.63
50.78	75.76
50.86	75.68
50.87	75.67
50.90	71.37
50.95	71.35
51.31	82.65
51.36	82.19
51.38	82.17
51.43	81.52
51.45	82.32
51.46	77.95
51.51	77.79
51.72	80.95
51.82	79.62
51.87	80.03
51.87	80.08
51.90	79.43
51.92	76.74
51.92	80.28
51.93	80.28
51.93	81.83
52.00	79.37
52.10	81.75
52.12	79.32
52.12	82.57
52.15	80.12
52.20	82.87
52.21	82.27
52.23	80.83
52.40	79.05
52.58	85.28
52.61	77.46
52.63	82.13
52.68	80.05
52.68	80.07
52.74	70.71
52.77	78.80
52.82	70.76
52.83	70.87
52.85	78.57
52.85	70.80
52.85	70.82
52.85	70.88
52.87	80.97
52.88	77.43
52.88	78.70
52.88	70.54
52.89	70.80
52.98	80.00
52.99	76.00
53.01	70.36
53.09	76.14
53.10	77.42
53.21	80.80
53.23	78.43
53.29	75.44
53.31	75.44
53.31	75.48
53.32	75.17
53.34	75.38
53.38	75.39
53.67	78.25
53.73	77.73
53.98	79.32
53.98	78.72
53.98	79.00
54.12	79.87
